# Supplementary material for: Stability of Rowing Technique and Specificity of Training Load: A Pilot Longitudinal Study in Young Athletes
Source: Sports (Basel). 2026 May 21;14(5):214. doi: 10.3390/sports14050214 (PMC13210610; doi:10.3390/sports14050214)
Supplement: Supplementary file 1 [file sports-14-00214-s001.zip]

Archive with 1 entries (1 files):
- SupplementaryInformation.xlsx
