# Supplementary material for: Stability of Rowing Technique and Specificity of Training Load: A Pilot Longitudinal Study in Young Athletes
Source: Sports (Basel). 2026 May 21;14(5):214. doi: 10.3390/sports14050214 (PMC13210610; doi:10.3390/sports14050214)
Supplement: Supplementary file 1 [file sports-14-00214-s001.zip › SupplementaryInformation.xlsx]

## Sheet: Stroke periods
			Strokes periods (March)
		Sportsmen	Grade 1			Grade 2			Grade 3
			Full stroke, s	Phase 1, s	Phase 2, s	Full stroke, s	Phase 1, s	Phase 2, s	Full stroke, s	Phase 1, s	Phase 2, s
		I	3.44±0.25	1.99±0.21	1.41±0.06	3.32±0.11	2.05±0.14	1.28±0.09	3.19±0.07	2.05±0.12	1.14±0.14
		II	3.30±0.11	2.08±0.09	1.22±0.17	3.18±0.09	2.07±0.11	1.11±0.13	3.04±0.06	2.06±0.12	0.98±0.13
		III	3.47±0.22	2.10±0.09	1.33±0.24	3.19±0.38	2.07±0.09	1.13±0.40	0.00±0.00	0.00±0.00	0.00±0.00
		IV	3.00±0.16	2.05±0.12	0.95±0.16	2.89±0.11	2.05±0.10	0.83±0.15	2.79±0.11	2.04±0.12	0.75±0.14
		V	3.14±0.18	2.08±0.08	1.04±0.18	3.13±0.22	2.10±0.08	1.02±0.20	2.94±0.32	2.12±0.08	0.83±0.29
		VI	3.65±0.20	2.18±0.07	1.31±0.35	3.48±0.28	2.19±0.07	1.19±0.34	3.36±0.27	2.19±0.19	1.09±0.28
		VII	3.73±0.25	2.35±0.13	1.25±0.31	3.55±0.20	2.38±0.12	1.09±0.26	3.49±0.10	2.39±0.11	1.03±0.20
				Stroke periods (April)
		Sportsmen	Grade 1			Grade 2			Grade 3
			Full stroke, s	Phase 1, s	Phase 2, s	Full stroke, s	Phase 1, s	Phase 2, s	Full stroke, s	Phase 1, s	Phase 2, s
		I	3.90±0.31	2.49±0.18	1.25±0.33	3.97±0.16	2.60±0.14	1.22±0.28	3.82±0.14	2.64±0.12	1.09±0.24
		II	3.29±0.09	2.54±0.27	0.78±0.27	3.18±0.08	2.54±0.26	0.68±0.30	3.02±0.10	2.49±0.31	0.55±0.31
		III	3.62±0.22	2.60±0.18	1.01±0.25	0.00±00	0.00±00	0.00±00	2.97±0.41	2.38±0.34	0.64±0.51
		IV	3.06±0.21	2.40±0.31	0.69±0.43	3.15±0.36	2.40±0.31	0.78±0.27	2.76±0.12	2.30±0.39	0.45±0.32
		V	3.09±0.09	2.39±0.32	0.73±0.34	3.10±0.10	2.39±0.32	0.74±0.34	2.97±0.22	2.36±0.33	0.64±0.39
		VI	3.38±0.20	2.42±0.28	0.96±0.37	3.36±0.13	2.41±0.29	0.96±0.27	3.19±0.19	2.36±0.30	0.85±0.33
		VII	2.99±0.14	2.30±0.35	0.71±0.37	2.84±0.06	2.26±0.38	0.59±0.39	2.75±0.07	2.24±0.39	0.51±0.40
				Strokes periods (June)
		Sportsmen	Grade 1			Grade 2			Grade 3
			Full stroke, s	Phase 1, s	Phase 2, s	Full stroke, s	Phase 1, s	Phase 2, s	Full stroke, s	Phase 1, s	Phase 2, s
		I	3.55±0.14	2.44±0.25	1.09±0.31	3.54±0.14	2.44±0.24	1.10±0.22	0.00±00	0.00±00	0.00±00
		II	3.14±0.15	2.37±0.29	0.82±0.31	2.99±0.09	2.35±0.31	0.69±0.32	0.00±00	0.00±00	0.00±00
		III	3.69±0.08	2.45±0.24	1.21±0.23	3.37±0.31	2.42±0.26	1.00±0.36	3.13±0.38	2.32±0.30	0.87±0.38
		IV	2.96±0.17	2.28±0.30	0.72±0.41	2.84±0.20	2.25±0.32	0.61±0.30	2.75±0.12	2.22±0.33	0.53±0.36
		V	3.32±0.12	2.32±0.28	1.00±0.32	3.20±0.17	2.32±0.27	0.90±0.32	2.98±0.23	2.29±0.27	0.72±0.35
		VI	0.00±00	0.00±00	0.00±00	0.00±00	0.00±00	0.00±00	0.00±00	0.00±00	0.00±00
		VII	3.08±0.06	2.29±0.27	0.81±0.29	0.00±00	0.00±00	0.00±00	2.83±0.05	2.23±0.32	0.61±0.34

## Sheet: p-values(rank-sum)
March-April	0.534965	0.592657	0.0011655	0.002331	0.0122378	0.0168998	0.652681	0.277389	0.002331	0.002331	0.0512821	0.146853	0.467366	0.511655	0.0198135	0.00582751	0.037296	0.004662
March-June	0.559441	0.0221445	0.00815851	0.0011655	0.0221445	0.100233	0.876263	0.84596	0.0176768	0.00252525	0.0479798	0.247475	0.257143	0.761905	0.114286	0.00952381	0.0380952	0.00952381
April-June	0.945221	0.148019	0.137529	0.702797	0.445221	0.348485	0.978355	0.329004	0.428571	0.718615	0.792208	0.822511	0.678788	0.969697	0.0363636	0.363636	0.763636	0.787879
Columns: Full stroke mean period, its standard deviation, stroke phase 1, its standard deviation, stroke phase 2, its standard deviation - repeated for grades from 1 to 3

## Sheet: p-values(Wilcoxon)
March-April	0.9375	0.625	0.03125	0.03125	0.015625	0.015625	1	0.6875	0.0625	0.0625	0.03125	0.0625	0.625	0.6875	0.0625	0.0625	0.03125	0.03125
March-June	1	0.15625	0.0625	0.03125	0.03125	0.125	0.625	1	0.0625	0.0625	0.0625	0.125	0.75	0.5	0.5	0.25	0.25	0.25
April-June	0.6875	0.21875	0.03125	1	0.21875	0.375	0.25	0.875	0.125	0.5	0.875	1	0.375	0.5	0.125	0.125	0.125	0.375
Columns: Full stroke mean period, its standard deviation, stroke phase 1, its standard deviation, stroke phase 2, its standard deviation - repeated for grades from 1 to 3

## Sheet: Structure of trainings
Training means	Mesocycle 1
	March															April
	1 week			2 week					3 week						4 week					5 week					6 week
Days number	4	5	6	1	2	3	4	5	1	2	3	4	5	6	1	2	3	4	5	1	2	3	4	5	1	2
Strength exercises, kg		6000			9000			6000		9000			6000			9000			6000		9000			6000		9000	ИТОГО:	75000
Rowing on an indoor rower, continual, m				10000					12000						12000					13000					8000			55000
Rowing on an indoor rower, interval, m			8000											4000								3000						15080
On-water rowing, continual, m	15000						18000					14000						20000					14000					81000
Гребля на воде отрезки, мин						35					33						30											98
Training means	Mesocycle 2
	April											May																									June
	1 week			2 week						3 week				4 week					5 week						6 week						7 неделя						8 неделя						9 неделя						10 неделя
Days number	1	2	3	1	2	3	4	5	6	1	2	3	4	1	2	3	4	5	1	2	3	4	5	6	1	2	3	4	5	6	1	2	3	4	5	6	1	2	3	4	5	6	1	2	3	4	5	6	1
Strength exercises, kg		9000			9000			6000			9000							6000					6000						6000						6000						6000						6000
Rowing on an indoor rower, continual, m	8000			10000											10000				12000						14000	8000						10000						12000						14000
Rowing on an indoor rower, interval, m						4000															4000						3000
On-water rowing, continual, m			18000				15000			12000			12000	14000			14000			10000		12000						12000			15000			14000		8000	10000			8000			12000						8000
On-water rowing, interval, min									32			24				24								30						15			24						24			10			30	8		12
[truncated: 2 more columns]
